# Supplementary material for: Glycolytic disruption restricts Drosophila melanogaster larval growth via the cytokine Upd3
Source: PLoS Genet. 2025 May 2;21(5):e1011690. doi: 10.1371/journal.pgen.1011690 (PMC12068724; doi:10.1371/journal.pgen.1011690)
Supplement: S4 Table — The data for every graph in both the main text and supplementary material is listed within individual sheets. Sheets are labeled by the Figure number and panel. (XLSX) [file pgen.1011690.s014.xlsx]

## Sheet: Fig_2 Panel B 
Fig_2 Panel B_larval length (mm)
Raw Data
LdhRNAi/+	Mef2R/+	Gpdh1-	Mef2R-LdhRNAi	Gpdh1-; Mef2R-LdhRNAi
3138.17	3310.8	3364.66	3348.76	1904.59
3624.2	3248.23	3066.38	3041.93	1528.47
3825.4	3123.22	3220.62	3192.11	1681.64
3472.79	3117.48	3404.23	3338.8	1625.42
3286.48	3060.87	2850.44	2697.62	1441.07
3236.65	3192.06	2591.3	2963.94	1525.44
3403.1	3484.34	2541.56		1660.2
3478.11	3300.31			1454.04
3338.8	3389.34			2054.08
3137.07	3392			1927.04
3117.01
3176.98
3533.1
3118.12
3720.06
3211.5
3097.45
3283.93
Statistical Analysis of Data using Prism 10 (One way ANOVA)
Number of families	1
Number of comparisons per family	4
Alpha	0.05
Holm-Šídák's multiple comparisons test	Mean Diff.	Below threshold?	Summary	Adjusted P Value	E-?
Gpdh1-; Mef2R-LdhRNAi vs. LdhRNAi/+	-1664	Yes	****	<0.0001	A	LdhRNAi/+
Gpdh1-; Mef2R-LdhRNAi vs. Mef2R/+	-1582	Yes	****	<0.0001	B	Mef2R/+
Gpdh1-; Mef2R-LdhRNAi vs. Gpdh1-	-1325	Yes	****	<0.0001	C	Gpdh1-
Gpdh1-; Mef2R-LdhRNAi vs. Mef2R-LdhRNAi	-1417	Yes	****	<0.0001	D	Mef2R-LdhRNAi
Test details	Mean 1	Mean 2	Mean Diff.	SE of diff.	n1	n2	t	DF
Gpdh1-; Mef2R-LdhRNAi vs. LdhRNAi/+	1680	3344	-1664	91.57	10	18	18.17	46
Gpdh1-; Mef2R-LdhRNAi vs. Mef2R/+	1680	3262	-1582	103.8	10	10	15.23	46
Gpdh1-; Mef2R-LdhRNAi vs. Gpdh1-	1680	3006	-1325	114.4	10	7	11.58	46
Gpdh1-; Mef2R-LdhRNAi vs. Mef2R-LdhRNAi	1680	3097	-1417	119.9	10	6	11.82	46

## Sheet: Fig_2 Panel C
Fig_2 Panel C_pupation rate (%)
Raw Data
LdhRNAi/+	Mef2R/+	Gpdh1-	Mef2R-LdhRNAi	Gpdh1-; Mef2R-LdhRNAi
100	100	95	70	75
100	100	100	90	70
100	100	100	100	75
100	100	100	100	95
100	100	100	100	90
70	100	80	100	50
Statistical Analysis of Data using Prism 10 (One way ANOVA)
Number of families	1
Number of comparisons per family	4
Alpha	0.05
Holm-Šídák's multiple comparisons test	Mean Diff.	Below threshold?	Summary	Adjusted P Value	E-?
Gpdh1-; Mef2R-LdhRNAi vs. LdhRNAi/+	-19.17	Yes	*	0.0134	A	LdhRNAi/+
Gpdh1-; Mef2R-LdhRNAi vs. Mef2R/+	-24.17	Yes	**	0.0035	B	Mef2R/+
Gpdh1-; Mef2R-LdhRNAi vs. Gpdh1-	-20	Yes	*	0.0134	C	Gpdh1-
Gpdh1-; Mef2R-LdhRNAi vs. Mef2R-LdhRNAi	-17.5	Yes	*	0.0134	D	Mef2R-LdhRNAi
Test details	Mean 1	Mean 2	Mean Diff.	SE of diff.	n1	n2	t	DF
Gpdh1-; Mef2R-LdhRNAi vs. LdhRNAi/+	75.83	95	-19.17	6.403	6	6	2.993	25
Gpdh1-; Mef2R-LdhRNAi vs. Mef2R/+	75.83	100	-24.17	6.403	6	6	3.774	25
Gpdh1-; Mef2R-LdhRNAi vs. Gpdh1-	75.83	95.83	-20	6.403	6	6	3.123	25
Gpdh1-; Mef2R-LdhRNAi vs. Mef2R-LdhRNAi	75.83	93.33	-17.5	6.403	6	6	2.733	25

## Sheet: Fig_3 Panel G
Fig_3 Panel G_Relative Mean Intesity of Upd3-GFP in muscle
Raw Data
Heterozygous Control	Gpdh	Ldh	Double Mutant
41.89	52.5	53.949	60.761
33.012	26.336	43.998	64.543
18.126	74.772	62.626	68.483
27.957	53.702	63.066	99.562
21.389	43.529	35.8	81.976
31.461	40.875
20.152
18.951
25.574
Statistical Analysis of Data using Prism 10 (One way ANOVA)
Number of families	1
Number of comparisons per family	3
Alpha	0.05
Holm-Šídák's multiple comparisons test	Mean Diff.	Below threshold?	Summary	Adjusted P Value	D-?
Gpdh-Ldh- vs. HC	48.56	Yes	****	<0.0001	A	HC
Gpdh-Ldh- vs. Gpdh-	26.45	Yes	**	0.0049	B	Gpdh-
Gpdh-Ldh- vs. Ldh-	23.18	Yes	**	0.0088	C	Ldh-
Test details	Mean 1	Mean 2	Mean Diff.	SE of diff.	n1	n2	t	DF
Gpdh-Ldh- vs. HC	75.07	26.5	48.56	7.076	5	9	6.863	21
Gpdh-Ldh- vs. Gpdh-	75.07	48.62	26.45	7.682	5	6	3.443	21
Gpdh-Ldh- vs. Ldh-	75.07	51.89	23.18	8.023	5	5	2.889	21

## Sheet: Fig_5 Panel B
Fig_5 Panel B Larval length (mm)
Raw Data
MefGal4/+	UAS-upd3/+	MefGal4 + / +UAS-upd3
3.106	3.287	2.624
2.965	3.259	2.817
3.109	3.037	2.92
3.217	2.837	2.696
3.27	2.833	2.22
3.561	3.389	2.388
3.644	2.847	2.257
3.457	3.038	2.611
3.202	3.218	2.877
3.105	2.862	2.615
3.486	2.722	2.537
	2.84	2.118
	2.911	2.601
	2.954	2.513
	2.892	2.777
		2.677
		2.313
		2.506
		2.386
Statistical Analysis of Data using Prism 10 (One way ANOVA)
Number of families	1
Number of comparisons per family	2
Alpha	0.05
Holm-Šídák's multiple comparisons test	Mean Diff.	Below threshold?	Summary	Adjusted P Value	C-?
MefGal4>UAS-upd3 vs. MefGal4/+	-0.7337	Yes	****	<0.0001	A	MefGal4/+
MefGal4>UAS-upd3 vs. UAs-upd3	-0.4449	Yes	****	<0.0001	B	UAs-upd3
Test details	Mean 1	Mean 2	Mean Diff.	SE of diff.	n1	n2	t	DF
MefGal4>UAS-upd3 vs. MefGal4/+	2.55	3.284	-0.7337	0.08208	19	11	8.939	42
MefGal4>UAS-upd3 vs. UAs-upd3	2.55	2.995	-0.4449	0.07482	19	15	5.946	42

## Sheet: Fig_5 Panel C
Fig_5 Panel C Pupation (%)
Raw Data
MefGal4/+	UAS-upd3	MefGal4/UAS-upd3 (normal pupae)	MefGal4/UAS-upd3 (abnormal pupae)
100	100	30	45
95	100	10	40
85	100	5	25
95	95	20	10
95	90	25	5
100	80	50	5
95	95	25	0
Statistical Analysis of Data using Prism 10 (One way ANOVA)
Number of families	1
Number of comparisons per family	6
Alpha	0.05
Holm-Šídák's multiple comparisons test	Mean Diff.	Below threshold?	Summary	Adjusted P Value
MefGal4/+ vs. UAS-upd3	0.7143	No	ns	0.9157	A-B
MefGal4/+ vs. Column C	71.43	Yes	****	<0.0001	A-C
MefGal4/+ vs. Column D	76.43	Yes	****	<0.0001	A-D
UAS-upd3 vs. Column C	70.71	Yes	****	<0.0001	B-C
UAS-upd3 vs. Column D	75.71	Yes	****	<0.0001	B-D
Column C vs. Column D	5	No	ns	0.7096	C-D
Test details	Mean 1	Mean 2	Mean Diff.	SE of diff.	n1	n2	t	DF
MefGal4/+ vs. UAS-upd3	95	94.29	0.7143	6.675	7	7	0.107	24
MefGal4/+ vs. Column C	95	23.57	71.43	6.675	7	7	10.7	24
MefGal4/+ vs. Column D	95	18.57	76.43	6.675	7	7	11.45	24
UAS-upd3 vs. Column C	94.29	23.57	70.71	6.675	7	7	10.59	24
UAS-upd3 vs. Column D	94.29	18.57	75.71	6.675	7	7	11.34	24
Column C vs. Column D	23.57	18.57	5	6.675	7	7	0.749	24
Compact letter display
MefGal4/+	A
UAS-upd3	A
Column C	B
Column D	B

## Sheet: Fig_6 Panel A
Fig_6 Panel A_pupation rate (%)
Raw Data
Gpdh1A10/+;Ldh17/+	Upd3Δ	Gpdh1A10/B18	Ldh16/17	Gpdh1A10/B18;Ldh16/17	Upd3Δ;Gpdh1A10/B18;Ldh16/17
100	100	100	60	10	10
100	80	100	65	0	25
100	100	100	55	15	40
100	100	100	85	5	35
100	100	80	50	5	30
90	100	70	60	10	20
90	90	90	50
90	90
Statistical Analysis of Data using Prism 10 (One way ANOVA)
Number of families	1
Number of comparisons per family	5
Alpha	0.05
Holm-Šídák's multiple comparisons test	Mean Diff.	Below threshold?	Summary	Adjusted P Value	F-?
Upd3Δ;Gpdh1A10/B18;Ldh16/17 vs. Gpdh1A10/+;Ldh17/+	-69.58	Yes	****	<0.0001	A	Gpdh1A10/+;Ldh17/+
Upd3Δ;Gpdh1A10/B18;Ldh16/17 vs. Upd3Δ	-68.33	Yes	****	<0.0001	B	Upd3Δ
Upd3Δ;Gpdh1A10/B18;Ldh16/17 vs. Gpdh1A10/B18	-64.76	Yes	****	<0.0001	C	Gpdh1A10/B18
Upd3Δ;Gpdh1A10/B18;Ldh16/17 vs. Ldh16/17	-34.05	Yes	****	<0.0001	D	Ldh16/17
Upd3Δ;Gpdh1A10/B18;Ldh16/17 vs. Gpdh1A10/B18;Ldh16/17	19.17	Yes	***	0.001	E	Gpdh1A10/B18;Ldh16/17
Test details	Mean 1	Mean 2	Mean Diff.	SE of diff.	n1	n2	t	DF
Upd3Δ;Gpdh1A10/B18;Ldh16/17 vs. Gpdh1A10/+;Ldh17/+	26.67	96.25	-69.58	4.984	6	8	13.96	36
Upd3Δ;Gpdh1A10/B18;Ldh16/17 vs. Upd3Δ	26.67	95	-68.33	4.984	6	8	13.71	36
Upd3Δ;Gpdh1A10/B18;Ldh16/17 vs. Gpdh1A10/B18	26.67	91.43	-64.76	5.134	6	7	12.61	36
Upd3Δ;Gpdh1A10/B18;Ldh16/17 vs. Ldh16/17	26.67	60.71	-34.05	5.134	6	7	6.632	36
Upd3Δ;Gpdh1A10/B18;Ldh16/17 vs. Gpdh1A10/B18;Ldh16/17	26.67	7.5	19.17	5.328	6	6	3.598	36

## Sheet: Fig_6 Panel C
Fig_6 Panel C_eclosion rate (%)
Raw Data
Gpdh1A10/+;Ldh17/+	Gpdh1-	Ldh-	Upd3-	Gpdh1-Ldh-	Upd3-Gpdh1-Ldh-
100	100	100	100	0	0
100	100	92.3	84.21	0	30
100	100	100	100	0	37.5
100	100	100	100	0	0
100	100	100	100	0	37.5
80	100	95	100	0	14.28
95	100	85	100	0	14.28
85	87.5	95		0	21.428
Statistical Analysis of Data using Prism 10 (One way ANOVA)
Number of families	1
Number of comparisons per family	5
Alpha	0.05
Holm-Šídák's multiple comparisons test	Mean Diff.	Below threshold?	Summary	Adjusted P Value	F-?
Upd3-Gpdh1-Ldh- vs. Gpdh1A10/+;Ldh17/+	-75.63	Yes	****	<0.0001	A	Gpdh1A10/+;Ldh17/+
Upd3-Gpdh1-Ldh- vs. Gpdh1-	-79.06	Yes	****	<0.0001	B	Gpdh1-
Upd3-Gpdh1-Ldh- vs. Ldh-	-76.54	Yes	****	<0.0001	C	Ldh-
Upd3-Gpdh1-Ldh- vs. Upd3-	-78.37	Yes	****	<0.0001	D	Upd3-
Upd3-Gpdh1-Ldh- vs. Gpdh1-Ldh-	19.37	Yes	****	<0.0001	E	Gpdh1-Ldh-
Test details	Mean 1	Mean 2	Mean Diff.	SE of diff.	n1	n2	t	DF
Upd3-Gpdh1-Ldh- vs. Gpdh1A10/+;Ldh17/+	19.37	95	-75.63	3.965	8	8	19.07	41
Upd3-Gpdh1-Ldh- vs. Gpdh1-	19.37	98.44	-79.06	3.965	8	8	19.94	41
Upd3-Gpdh1-Ldh- vs. Ldh-	19.37	95.91	-76.54	3.965	8	8	19.31	41
Upd3-Gpdh1-Ldh- vs. Upd3-	19.37	97.74	-78.37	4.104	8	7	19.1	41
Upd3-Gpdh1-Ldh- vs. Gpdh1-Ldh-	19.37	0	19.37	3.965	8	8	4.886	41

## Sheet: Fig_6 Panel D
Fig_6 Panel D_larval size (mm)
Raw Data
Gpdh1A10/+; Ldh17/+	Upd3?	Gpdh1A10/B18	Ldh16/17	Gpdh1A10/B18; Ldh16/17	Upd3?; Gpdh1A10/B18; Ldh16/17
2.197	2.686	2.207	2.193	1.235	1.185
2.071	2.718	2.253	2.235	1.245	1.367
2.173	2.634	2.223	1.962	1.332	1.317
2.126	2.714	2.277	2.141	1.089	1.606
2.15	2.563	2.187	2	1.468	1.47
2.255	2.589	2.389	2.109	1.338	1.475
Statistical Analysis of Data using Prism 10 (One way ANOVA)
Number of families	1
Number of comparisons per family	5
Alpha	0.05
Holm-Šídák's multiple comparisons test	Mean Diff.	Below threshold?	Summary	Adjusted P Value	F-?
Upd3?; Gpdh1A10/B18; Ldh16/17 vs. Gpdh1A10/+; Ldh17/+	-0.7587	Yes	****	<0.0001	A	Gpdh1A10/+; Ldh17/+
Upd3?; Gpdh1A10/B18; Ldh16/17 vs. Upd3?	-1.247	Yes	****	<0.0001	B	Upd3?
Upd3?; Gpdh1A10/B18; Ldh16/17 vs. Gpdh1A10/B18	-0.8527	Yes	****	<0.0001	C	Gpdh1A10/B18
Upd3?; Gpdh1A10/B18; Ldh16/17 vs. Ldh16/17	-0.7033	Yes	****	<0.0001	D	Ldh16/17
Upd3?; Gpdh1A10/B18; Ldh16/17 vs. Gpdh1A10/B18; Ldh16/17	0.1188	No	ns	0.053	E	Gpdh1A10/B18; Ldh16/17
Test details	Mean 1	Mean 2	Mean Diff.	SE of diff.	n1	n2	t	DF
Upd3?; Gpdh1A10/B18; Ldh16/17 vs. Gpdh1A10/+; Ldh17/+	1.403	2.162	-0.7587	0.05899	6	6	12.86	30
Upd3?; Gpdh1A10/B18; Ldh16/17 vs. Upd3?	1.403	2.651	-1.247	0.05899	6	6	21.14	30
Upd3?; Gpdh1A10/B18; Ldh16/17 vs. Gpdh1A10/B18	1.403	2.256	-0.8527	0.05899	6	6	14.45	30
Upd3?; Gpdh1A10/B18; Ldh16/17 vs. Ldh16/17	1.403	2.107	-0.7033	0.05899	6	6	11.92	30
Upd3?; Gpdh1A10/B18; Ldh16/17 vs. Gpdh1A10/B18; Ldh16/17	1.403	1.285	0.1188	0.05899	6	6	2.014	30

## Sheet: Fig_7 Panel A
Fig_7 Panel A_Pupation Rate Day 8 after egg laying (%)
Raw Data
Control	Gpdh1-	Ldh-	mefGal4>upd3i	Gpdh1-;Ldh-	mef,Gpdh1-;Ldh-	upd3iGpdh1-;Ldh-	mefGal4>Upd3iGpdh1-Ldh-
100	100	70	100	0	0	0	30
90	100	80	100	0	5	10	10
100	95	60	80	5	0	0	10
100	100	70	90	0	0	1	20
90	90	60	100	5	0	0	10
	100		80		0	0
Statistical Analysis of Data using Prism 10 (One way ANOVA)
Number of families	1
Number of comparisons per family	6
Alpha	0.05
Holm-Šídák's multiple comparisons test	Mean Diff.	Below threshold?	Summary	Adjusted P Value	H-?
mefGal4>Upd3iGpdh1-Ldh- vs. Control	-80	Yes	****	<0.0001	A	Control
mefGal4>Upd3iGpdh1-Ldh- vs. Gpdh1-	-81.5	Yes	****	<0.0001	B	Gpdh1-
mefGal4>Upd3iGpdh1-Ldh- vs. Ldh-	-52	Yes	****	<0.0001	C	Ldh-
mefGal4>Upd3iGpdh1-Ldh- vs. Gpdh1-;Ldh-	14	Yes	***	0.0004	E	Gpdh1-;Ldh-
mefGal4>Upd3iGpdh1-Ldh- vs. mef,Gpdh1-;Ldh-	15.17	Yes	***	0.0002	F	mef,Gpdh1-;Ldh-
mefGal4>Upd3iGpdh1-Ldh- vs. upd3iGpdh1-;Ldh-	14.17	Yes	***	0.0004	G	upd3iGpdh1-;Ldh-
Test details	Mean 1	Mean 2	Mean Diff.	SE of diff.	n1	n2	t	DF
mefGal4>Upd3iGpdh1-Ldh- vs. Control	16	96	-80	3.481	5	5	22.98	31
mefGal4>Upd3iGpdh1-Ldh- vs. Gpdh1-	16	97.5	-81.5	3.333	5	6	24.45	31
mefGal4>Upd3iGpdh1-Ldh- vs. Ldh-	16	68	-52	3.481	5	5	14.94	31
mefGal4>Upd3iGpdh1-Ldh- vs. Gpdh1-;Ldh-	16	2	14	3.481	5	5	4.022	31
mefGal4>Upd3iGpdh1-Ldh- vs. mef,Gpdh1-;Ldh-	16	0.8333	15.17	3.333	5	6	4.551	31
mefGal4>Upd3iGpdh1-Ldh- vs. upd3iGpdh1-;Ldh-	16	1.833	14.17	3.333	5	6	4.251	31

## Sheet: Fig_7 Panel B
Fig_7 Panel A_Pupation Rate Day 8 after egg laying (%)
Raw Data
Control	Gpdh1-	Ldh-	mefGal4>upd3i	Gpdh1-;Ldh-	mef,Gpdh1-;Ldh-	upd3iGpdh1-;Ldh-	mefGal4>Upd3iGpdh1-Ldh-
100	100	70	100	20	40	20	60
90	100	80	100	30	20	20	20
100	95	60	80	30	20	20	30
100	100	70	90	30	0	40	30
90	90	60	100	10	10	0	10
	100		80	0
Statistical Analysis of Data using Prism 10 (One way ANOVA)
Number of families	1
Number of comparisons per family	28
Alpha	0.05
Holm-Šídák's multiple comparisons test	Mean Diff.	Below threshold?	Summary	Adjusted P Value
Control vs. Gpdh1-	-1.5	No	ns	0.9977	A-B
Control vs. Ldh-	28	Yes	**	0.0068	A-C
Control vs. mefGal4>upd3i	4.333	No	ns	0.981	A-D
Control vs. Gpdh1-;Ldh-	76	Yes	****	<0.0001	A-E
Control vs. mef,Gpdh1-;Ldh-	78	Yes	****	<0.0001	A-F
Control vs. upd3iGpdh1-;Ldh-	76	Yes	****	<0.0001	A-G
Control vs. mefGal4>Upd3iGpdh1-Ldh-	66	Yes	****	<0.0001	A-H
Gpdh1- vs. Ldh-	29.5	Yes	**	0.0025	B-C
Gpdh1- vs. mefGal4>upd3i	5.833	No	ns	0.9517	B-D
Gpdh1- vs. Gpdh1-;Ldh-	77.5	Yes	****	<0.0001	B-E
Gpdh1- vs. mef,Gpdh1-;Ldh-	79.5	Yes	****	<0.0001	B-F
Gpdh1- vs. upd3iGpdh1-;Ldh-	77.5	Yes	****	<0.0001	B-G
Gpdh1- vs. mefGal4>Upd3iGpdh1-Ldh-	67.5	Yes	****	<0.0001	B-H
Ldh- vs. mefGal4>upd3i	-23.67	Yes	*	0.0209	C-D
Ldh- vs. Gpdh1-;Ldh-	48	Yes	****	<0.0001	C-E
Ldh- vs. mef,Gpdh1-;Ldh-	50	Yes	****	<0.0001	C-F
Ldh- vs. upd3iGpdh1-;Ldh-	48	Yes	****	<0.0001	C-G
Ldh- vs. mefGal4>Upd3iGpdh1-Ldh-	38	Yes	***	0.0002	C-H
mefGal4>upd3i vs. Gpdh1-;Ldh-	71.67	Yes	****	<0.0001	D-E
mefGal4>upd3i vs. mef,Gpdh1-;Ldh-	73.67	Yes	****	<0.0001	D-F
mefGal4>upd3i vs. upd3iGpdh1-;Ldh-	71.67	Yes	****	<0.0001	D-G
mefGal4>upd3i vs. mefGal4>Upd3iGpdh1-Ldh-	61.67	Yes	****	<0.0001	D-H
Gpdh1-;Ldh- vs. mef,Gpdh1-;Ldh-	2	No	ns	0.9977	E-F
Gpdh1-;Ldh- vs. upd3iGpdh1-;Ldh-	0	No	ns	>0.9999	E-G
Gpdh1-;Ldh- vs. mefGal4>Upd3iGpdh1-Ldh-	-10	No	ns	0.7737	E-H
mef,Gpdh1-;Ldh- vs. upd3iGpdh1-;Ldh-	-2	No	ns	0.9977	F-G
mef,Gpdh1-;Ldh- vs. mefGal4>Upd3iGpdh1-Ldh-	-12	No	ns	0.6704	F-H
upd3iGpdh1-;Ldh- vs. mefGal4>Upd3iGpdh1-Ldh-	-10	No	ns	0.7737	G-H
Test details	Mean 1	Mean 2	Mean Diff.	SE of diff.	n1	n2	t	DF
Control vs. Gpdh1-	96	97.5	-1.5	7.129	5	6	0.2104	35
Control vs. Ldh-	96	68	28	7.446	5	5	3.761	35
Control vs. mefGal4>upd3i	96	91.67	4.333	7.129	5	6	0.6079	35
Control vs. Gpdh1-;Ldh-	96	20	76	7.129	5	6	10.66	35
Control vs. mef,Gpdh1-;Ldh-	96	18	78	7.446	5	5	10.48	35
Control vs. upd3iGpdh1-;Ldh-	96	20	76	7.446	5	5	10.21	35
Control vs. mefGal4>Upd3iGpdh1-Ldh-	96	30	66	7.446	5	5	8.864	35
Gpdh1- vs. Ldh-	97.5	68	29.5	7.129	6	5	4.138	35
Gpdh1- vs. mefGal4>upd3i	97.5	91.67	5.833	6.797	6	6	0.8582	35
Gpdh1- vs. Gpdh1-;Ldh-	97.5	20	77.5	6.797	6	6	11.4	35
Gpdh1- vs. mef,Gpdh1-;Ldh-	97.5	18	79.5	7.129	6	5	11.15	35
Gpdh1- vs. upd3iGpdh1-;Ldh-	97.5	20	77.5	7.129	6	5	10.87	35
Gpdh1- vs. mefGal4>Upd3iGpdh1-Ldh-	97.5	30	67.5	7.129	6	5	9.469	35
Ldh- vs. mefGal4>upd3i	68	91.67	-23.67	7.129	5	6	3.32	35
Ldh- vs. Gpdh1-;Ldh-	68	20	48	7.129	5	6	6.733	35
Ldh- vs. mef,Gpdh1-;Ldh-	68	18	50	7.446	5	5	6.715	35
Ldh- vs. upd3iGpdh1-;Ldh-	68	20	48	7.446	5	5	6.447	35
Ldh- vs. mefGal4>Upd3iGpdh1-Ldh-	68	30	38	7.446	5	5	5.104	35
mefGal4>upd3i vs. Gpdh1-;Ldh-	91.67	20	71.67	6.797	6	6	10.54	35
mefGal4>upd3i vs. mef,Gpdh1-;Ldh-	91.67	18	73.67	7.129	6	5	10.33	35
mefGal4>upd3i vs. upd3iGpdh1-;Ldh-	91.67	20	71.67	7.129	6	5	10.05	35
mefGal4>upd3i vs. mefGal4>Upd3iGpdh1-Ldh-	91.67	30	61.67	7.129	6	5	8.65	35
Gpdh1-;Ldh- vs. mef,Gpdh1-;Ldh-	20	18	2	7.129	6	5	0.2806	35
Gpdh1-;Ldh- vs. upd3iGpdh1-;Ldh-	20	20	0	7.129	6	5	0	35
Gpdh1-;Ldh- vs. mefGal4>Upd3iGpdh1-Ldh-	20	30	-10	7.129	6	5	1.403	35
mef,Gpdh1-;Ldh- vs. upd3iGpdh1-;Ldh-	18	20	-2	7.446	5	5	0.2686	35
mef,Gpdh1-;Ldh- vs. mefGal4>Upd3iGpdh1-Ldh-	18	30	-12	7.446	5	5	1.612	35
upd3iGpdh1-;Ldh- vs. mefGal4>Upd3iGpdh1-Ldh-	20	30	-10	7.446	5	5	1.343	35
Compact letter display
Gpdh1-	A
Control	A
mefGal4>upd3i	A
Ldh-	B
mefGal4>Upd3iGpdh1-Ldh-	C
upd3iGpdh1-;Ldh-	C
Gpdh1-;Ldh-	C
mef,Gpdh1-;Ldh-	C

[truncated: 14 more sheets: Fig_7 Panel C, Fig_8 Panel E, Fig_8 Panel F, S2_Fig Panel G, S2_Fig Panel N, S3_Fig Panel G, S3_Fig Panel N, S5_Fig Panel D, S7_Fig, S9_Fig Panel M, S9_Fig Panel_N_data, S9_Fig Panel_O_data, S10_Fig Panel A, S10_Fig Panel B]
